# Supplementary material for: Contribution and fate of maize residue-15N and urea-15N as affected by N fertilization regime
Source: PLoS One. 2019 Jan 8;14(1):e0210176. doi: 10.1371/journal.pone.0210176 (PMC6324797; doi:10.1371/journal.pone.0210176)
Supplement: S1 Dataset — (XLSX) [file pone.0210176.s001.xlsx]

## Sheet: Total dry mattertr and N uptake
Treatment	After-dormancy stage of wheat							Heading stage of wheat							Maturity stage of wheat
	Dry matter-mean (g/pot)	replicate 1	replicate 2	replicate 3	replicate 4	Standard Deviation		Dry matter-mean (g/pot)	replicate 1	replicate 2	replicate 3	replicate 4	Standard Deviation		Dry matter-mean (g/pot)	replicate 1	replicate 2	replicate 3	replicate 4	replicate 5	replicate 6	replicate 7	replicate 8	Standard Deviation
CK	2.78	2.5725	2.988			0.293803		16.56	16.84	16.27			0.403051		23.57	22.69	22.47	25.82	23.3	22.69	22.47	25.82	23.3	1.42626
100-0	3.9	3.9975	3.15	4.875	3.57101	0.737305		19.07	17.07	19.51	21.45	18.23	1.87648		27.38	28.2	28.36	24.6	29.78	24.56	27.26	28.52	27.73	1.87121
75-25	3.22	2.85695	3.52105	2.95435	3.53571	0.361776		19.51	21.1	18.51	18.26	20.16	1.35561		25.69	26.05	15.58	27.64	24.08	30.08	29.74	25.47	26.9	4.56576
50-50	3.19	3.45	2.748	3.075	3.47885	0.34622		19.61	19.86	19.79	19.48	19.32	0.255522		27.59	25.43	21.19	29.18	29.28	28.52	29.88	28.98	28.24	2.91482
75U+25M	3.6	2.93793	3.9975	3.46772	4.00625	0.509528		19.47	19.18	17.78	21.24	19.68	1.42796		28.29	27.08	25.14	30.03	25.09	27.11	29.39	30.88	31.56	2.52579
Treatment	After-dormancy stage of wheat							Heading stage of wheat							Maturity stage of wheat
	N uptake-mean (mg/pot)	replicate 1	replicate 2	replicate 3	replicate 4	Standard Deviation		N uptake-mean (mg/pot)	replicate 1	replicate 2	replicate 3	replicate 4	Standard Deviation		N uptake-mean (mg/pot)	replicate 1	replicate 2	replicate 3	replicate 4	replicate 5	replicate 6	replicate 7	replicate 8	Standard Deviation
CK	107.7	101.298	114.061			9.02467		264.9	278.827	250.887			19.7566		301.2	283.779	278.562	331.131	311.509					24.6176
100-0	136.7	149.945	121.888	190.831	84.0305	45.0891		465.7	470.754	468.992	456.595	466.607	6.32687		518.8	541.01	480.22	413.621	544.013	502.224	524.238	589.38	555.462	53.8647
75-25	120.2	88.5105	135.023	117.402	139.828	23.2164		462.2	473.467	424.894	470.801	479.792	25.1801		486.7	532.132	209.324	533.7	459.615	592.669	574.806	480.765	510.598	120.441
50-50	117.7	116.888	105.579	117.386	131.033	10.4154		465.8	482.946	397.051	513.779	469.515	49.4509		543.1	526.452	429.394	558.176	624.569	539.22	572.708	541.382	552.815	54.85
75U+25M	143	105.277	142.746	171.736	152.237	27.8939		428.8	404.052	412.922	473.016	425.16	30.7293		482.1	459.866	377.771	503.151	458.165	471.756	492.964	533.543	559.406	55.0877
Treatment	Maturity stage of summer maize
	Dry matter-mean (g/pot)	replicate 1	replicate 2	replicate 3	replicate 4	replicate 5	replicate 6	replicate 7	replicate 8	Standard Deviation
CK	14.3	16.83	13.74	12.18	14.35					1.93295
100-0	41.3	42.83	29.93	40.22	43.51	49.39	54.63	56.45	61.85	10.2796
75-25	56.3	58.23	57.25	50.51	62.12	56.14	54.12	58.26	57.88	3.40228
50-50	56.8	62.44	55.87	53.38	56.26	44.237	37.9	47.71	47.1	7.83856
75U+25M	45.5	42.35	41.87	43.79	45.75	43.86	47.29	49.36	46.43	2.57413
Treatment	Maturity stage of summer maize
	N uptake-mean (mg/pot)	replicate 1	replicate 2	replicate 3	replicate 4	replicate 5	replicate 6	replicate 7	replicate 8	Standard Deviation
CK	106.1	126.269	89.0715	102.758	106.356					15.3623
100-0	293.8	291.888	270.574	285.664	261.226	270.953	333.196	320.74	316.401	26.6752
75-25	422.1	400.865	380.947	421.104	470.681	428.003	422.133	389.978	462.728	32.1221
50-50	458.2	474.454	478.601	409.666	399.234	495.784	422.62	509.233	476.362	41.62
75U+25M	302.3	299.193	272.831	328.493	291.698	274.005	300.621	333.847	318.092	23.0667

## Sheet: %Ndfr, %Ndfu, and %Ndfs
Treatment	After-dormancy stage of wheat
	Straw-mean	replicate 1	replicate 2	Standard Deviation		Root-mean	replicate 1	replicate 2	Standard Deviation		Plant-mean	replicate 1	replicate 2	Standard Deviation
	%Ndfr (%)
100-0	9.7	9.43871	9.98014	0.382848		9	8.87157	9.06173	0.134466		9.6	9.88457	9.21558	0.473045
75-25	10.4	10.2384	10.5742	0.237435		10.1	9.98662	10.2609	0.193946		10.4	10.0554	10.6471	0.418433
50-50	10.8	11.0534	10.4728	0.410553		10	10.1427	9.7497	0.277911		10.6	10.6597	10.5043	0.10988
75U+25M	9.8	9.94487	9.72185	0.157703		9.1	9.02461	9.23904	0.151629		9.7	9.75833	9.63673	0.0859813
	%Ndfu (%)
100-0	35.5	36.0816	34.8389	0.878739		31.3	31.9661	30.6839	0.906683		35	35.9957	33.9528	1.44454
75-25	28.8	27.5814	29.9657	1.68596		27.3	27.9113	26.6224	0.911384		28.3	28.1067	28.4842	0.266907
50-50	17.8	18.564	17.1282	1.0153		21.2	22.5008	19.962	1.79514		18.6	19.3533	17.8821	1.04033
75U+25M	26.1	26.2273	25.8999	0.231528		23.4	24.4506	22.2435	1.5607		25.6	26.7385	24.3952	1.65698
	%Ndfs (%)
100-0	54.8	54.4797	55.181	0.495891		59.7	59.1623	60.2544	0.772217		55.5	54.1198	56.8316	1.91759
75-25	60.8	62.1802	59.4601	1.92339		62.6	62.1021	63.1167	0.717438		61.4	61.8379	60.8687	0.68534
50-50	71.4	70.3825	72.399	1.42585		68.8	67.3565	70.2883	2.07305		70.8	69.9869	71.6136	1.15021
75U+25M	64.1	63.8278	64.3782	0.389231		67.5	66.5247	68.5175	1.40907		64.7	63.5032	65.9681	1.74296
Treatment	Heading stage of wheat
	Straw-mean	replicate 1	replicate 2	Standard Deviation		Root-mean	replicate 1	replicate 2	Standard Deviation		Plant-mean	replicate 1	replicate 2	Standard Deviation
	%Ndfr (%)
100-0	10	10.0523	9.93612	0.082148		9.2	9.05752	9.2717	0.151453		9.9	9.93799	9.87847	0.0420919
75-25	9.1	9.03025	9.19837	0.118877		8.7	8.68982	8.76686	0.0544718		9.1	8.97922	9.17479	0.138289
50-50	8.3	8.37621	8.22106	0.109711		8.3	8.33541	8.21583	0.0845516		8.3	8.37204	8.22042	0.107206
75U+25M	10.3	10.1662	10.3731	0.146297		9.3	9.24471	9.30366	0.0416813		10.2	10.092	10.2039	0.0791283
	%Ndfu (%)
100-0	34.4	34.4061	34.3096	0.0682232		30.1	30.6898	29.5444	0.809905		33.9	34.0548	33.8165	0.168503
75-25	37.8	37.4101	38.1401	0.516162		31.7	30.8015	32.5137	1.21067		37.2	36.6915	37.6774	0.697108
50-50	40.3	40.5813	39.9319	0.459203		33	33.5347	32.4624	0.758195		39.6	39.9469	39.1674	0.551213
75U+25M	27	27.4807	26.4991	0.694107		23.9	24.3086	23.5518	0.535133		26.7	27.1677	26.175	0.701902
	%Ndfs (%)
100-0	55.6	55.5416	55.7542	0.150371		60.7	60.2527	61.1839	0.658453		56.2	56.0072	56.305	0.210595
75-25	53.1	53.5597	52.6616	0.635039		59.6	60.5086	58.7195	1.26514		53.7	54.3293	53.1478	0.835396
50-50	51.4	51.0425	51.8471	0.568913		58.7	58.1299	59.3217	0.842747		52.2	51.681	52.6122	0.658419
75U+25M	62.7	62.353	63.1278	0.54781		66.8	66.4467	67.1445	0.493452		63.2	62.7403	63.6211	0.622774
Treatment	Maturity stage of wheat
	Grain-mean	replicate 1	replicate 2	replicate 3	replicate 4	Standard Deviation	Straw-mean	replicate 1	replicate 2	replicate 3	replicate 4	Standard Deviation	Root-mean	replicate 1	replicate 2	replicate 3	replicate 4	Standard Deviation	Plant-mean	replicate 1	replicate 2	replicate 3	replicate 4	Standard Deviation
	%Ndfr (%)
100-0	10.5	10.5966	10.3545	10.5157	10.4969	0.100709	8.2	8.35532	7.66731	8.36299	8.39585	0.352479	10	10.2076	9.74175	10.2001	10.0025	0.219153	9.9	10.1005	9.63583	9.91072	10.0293	0.204426
75-25	9.7	9.86041	9.78417	9.51362	9.81633	0.156495	7.9	8.40384	7.11393	7.93293	8.08176	0.549164	9.2	9.36869	9.17305	9.09279	8.99661	0.158027	8.9	9.05277	8.37677	9.0923	9.0438	0.343739
50-50	8.7	8.45554	9.07616	8.67499	8.70083	0.257548	7.5	7.13956	8.09954	7.45494	7.38242	0.409777	8.6	8.52015	8.85006	8.64255	8.35263	0.209451	8.3	8.33214	8.52135	8.25249	8.03387	0.20183
75U+25M	10.5	10.7238	10.3333	10.559	10.4298	0.169066	7.6	8.02164	7.15118	8.11912	7.30835	0.491169	10.2	10.3575	10.0891	10.1655	10.0498	0.136728	9.7	10.0619	9.454	9.89578	9.55504	0.285112
	%Ndfu (%)
100-0	33.9	34.2332	33.3148	34.5074	33.5532	0.560566	28.6	30.1023	27.9055	30.0097	26.5866	1.70977	29.7	30.1602	29.231	30.3282	29.0636	0.640677	31.9	32.0027	31.0923	32.6453	32.0234	0.639549
75-25	36	36.9573	35.5304	36.299	35.3258	0.747828	30	29.8854	29.4358	30.5788	30.2473	0.49064	30.7	30.106	31.104	31.5061	30.2591	0.671476	34.2	34.884	32.7145	34.882	34.1779	1.0223
50-50	38.7	39.4125	38.0097	38.332	38.9652	0.629351	29.5	29.2979	29.4068	30.0188	29.1416	0.384068	31	31.0786	30.6584	30.4298	31.8671	0.632347	35.9	35.9364	35.6707	35.7866	36.0459	0.16496
75U+25M	25.3	26.0484	25.0934	24.696	25.4035	0.570935	20	19.7639	20.8426	18.5304	20.9031	1.1166	22.4	22.1855	22.5628	22.2634	22.7309	0.255338	23.8	23.8427	23.8397	23.6968	23.6829	0.0875761
	%Ndfs (%)
100-0	55.6	55.1702	56.3307	54.9769	55.95	0.640091	63.2	61.5424	64.4271	61.6273	65.0176	1.82774	60.3	59.6321	61.0273	59.4716	60.9338	0.828326	58.1	57.8968	59.2719	57.4439	57.9474	0.787827
75-25	54.2	53.1823	54.6854	54.1874	54.8579	0.75303	62.1	61.7108	63.4502	61.4882	61.671	0.918577	60.1	60.5253	59.723	59.4011	60.7443	0.639442	56.9	56.0632	58.9087	56.0257	56.7783	1.35485
50-50	52.6	52.132	52.9141	52.993	52.3339	0.425347	63	63.5626	62.4936	62.5263	63.4759	0.583945	60.4	60.4012	60.4916	60.9276	59.7803	0.472883	55.9	55.7315	55.8079	55.961	55.9202	0.104807
75U+25M	64.2	63.2277	64.5733	64.745	64.1667	0.678435	72.3	72.2145	72.0062	73.3504	71.7886	0.695743	67.4	67.457	67.3481	67.5711	67.2193	0.15041	66.5	66.0954	66.7063	66.4074	66.7621	0.30728
Treatment	Maturity stage of maize
	Shoot-mean	replicate 1	replicate 2	replicate 3	replicate 4	Standard Deviation	Root-mean	replicate 1	replicate 2	replicate 3	replicate 4	Standard Deviation	Plant-mean	replicate 1	replicate 2	replicate 3	replicate 4	Standard Deviation
	%Ndfr (%)
100-0	2.6	2.21555	3.52869	2.30438	2.32161	0.625815	4.6	4.29427	4.94648	4.58262	4.36032	0.294151	3	2.65987	3.84524	2.77198	2.87943	0.544833
75-25	2.4	2.43242	2.31275	2.56695	2.50073	0.108562	3.9	3.85985	3.71085	4.02921	4.07064	0.165287	2.7	2.70081	2.5788	2.79809	2.75096	0.0943443
50-50	2.6	2.39643	2.59617	2.56171	2.6633	0.113446	4.3	4.2611	4.50145	4.42831	4.0065	0.219622	2.9	2.7188	2.97454	2.96509	2.91739	0.119419
75U+25M	2.9	2.9064	3.00326	3.09932	2.61663	0.208622	5.1	5.09668	4.78123	4.5532	5.95563	0.614458	3.4	3.38558	3.40175	3.39859	3.39144	0.00726002
	%Ndfu (%)
100-0	3.4	3.87609	3.1102	3.5951	3.02959	0.402444	6.4	6.69775	6.93308	5.80136	6.24164	0.501636	4	4.43546	3.80023	4.07423	3.64378	0.347086
75-25	3.6	3.78334	3.80264	3.20575	3.6602	0.278723	6.1	6.3153	5.93	6.10994	6.21072	0.164037	4.1	4.22605	4.18738	3.94632	4.21372	0.132355
50-50	3.2	3.36004	2.81342	2.81968	3.63936	0.41058	5.7	5.7013	5.15357	5.62205	6.2104	0.432821	3.6	3.68486	3.35527	3.26427	4.00892	0.339186
75U+25M	3.2	2.81684	3.66526	3.38378	3.05539	0.371615	5.8	5.68983	5.37053	6.15343	5.83931	0.325393	3.8	3.51397	4.06683	3.92855	3.68735	0.246458
	%Ndfs (%)
100-0	94	93.9084	93.3611	94.1005	94.6488	0.531518	89	89.008	88.1204	89.616	89.398	0.659933	93	92.9047	92.3545	93.1538	93.4768	0.473873
75-25	93.9	93.7842	93.8846	94.2273	93.8391	0.199919	89.9	89.8249	90.3591	89.8609	89.7186	0.28531	93.1	93.0731	93.2338	93.2556	93.0353	0.111403
50-50	94.3	94.2435	94.5904	94.6186	93.6973	0.428801	90	90.0376	90.345	89.9496	89.7831	0.235714	93.5	93.5963	93.6702	93.7706	93.0737	0.310999
75U+25M	93.9	94.2768	93.3315	93.5169	94.328	0.513065	89.1	89.2135	89.8482	89.2934	88.2051	0.684258	92.8	93.1004	92.5314	92.6729	92.9212	0.253702

## Sheet: Soil mineral N and MBN
Treatment	After-dormancy stage of wheat
	Total N-mean	replicate 1	replicate 2	Standard Deviation		Mineral N-mean	replicate 1	replicate 2	Standard Deviation		MBN-mean	replicate 1	replicate 2	Standard Deviation
	%Ndfr (%)
100-0	5.1	4.59185	5.54473	0.673783		1	0.926148	1.0405	0.0808606		12.2	12.2032	12.2568	0.0378671
75-25	5.3	5.10477	5.44763	0.242439		0.7	0.738463	0.715271	0.0163996		9.2	6.43194	11.967	3.91391
50-50	3.9	5.925	1.80233	2.91517		0.8	0.741716	0.862415	0.0853471		6.6	5.88491	7.2733	0.981741
75U+25M	5.2	5.50009	4.93615	0.398765		4.8	4.08121	5.43193	0.955108		13.2	11.9899	14.4914	1.76879
	%Ndfu (%)
100-0	9	21.9652	8.35421	9.6244		4.2	3.37534	4.94425	1.10939		32.9	23.9697	41.8051	12.6115
75-25	6.2	6.18416	6.2057	0.0152323		2.3	1.53848	3.00239	1.03514		16.8	12.7489	20.9392	5.79141
50-50	4.3	4.5767	4.11197	0.328615		1.5	1.70134	1.25164	0.317991		8.1	7.33999	8.87776	1.08737
75U+25M	5.6	5.89918	5.34102	0.394679		1.9	1.85353	1.96303	0.0774305		15	17.0764	12.8402	2.99547
Treatment	Heading stage of wheat
	Total N-mean	replicate 1	replicate 2	Standard Deviation		Mineral N-mean	replicate 1	replicate 2	Standard Deviation		MBN-mean	replicate 1	replicate 2	Standard Deviation
	%Ndfr (%)
100-0	4.4	4.41918	4.28674	0.0936507		0.3	0.352632	0.319866	0.0231691		3.1	2.36961	3.87702	1.0659
75-25	3.3	2.1301	4.48966	1.66846		0.6	0.478558	0.671496	0.136428		3.3	2.94301	3.71479	0.54573
50-50	4.6	4.80736	4.33296	0.335453		0.4	0.387874	0.481547	0.0662369		3.7	3.15539	4.20509	0.742247
75U+25M	4.7	4.82554	4.5	0.230194		2	2.13288	1.82283	0.219238		3.2	3.12437	3.24996	0.0888072
	%Ndfu (%)
100-0	6.2	6.38595	6.06916	0.224001		2.3	1.76562	2.89064	0.795506		17	14.1402	19.957	4.11314
75-25	5.1	4.51856	5.63596	0.790126		1.6	1.65281	1.62354	0.0207		12.3	5.93512	18.6028	8.95737
50-50	5.3	4.91393	5.64479	0.516796		2.2	1.90136	2.50944	0.429975		9.9	8.01931	11.7945	2.66946
75U+25M	9	13.2322	4.69566	6.03623		1.4	1.95645	0.812645	0.808789		5.7	3.55314	7.90151	3.07476
Treatment	Maturity stage of wheat
	Total N-mean	replicate 1	replicate 2	replicate 3	replicate 4	Standard Deviation		Mineral N-mean	replicate 1	replicate 3	replicate 4	Standard Deviation		MBN-mean	replicate 1	replicate 2	replicate 3	replicate 4	Standard Deviation
	%Ndfr (%)
100-0	4.3	3.84102	4.01882	4.0878	5.29278	0.663317		0.6	0.439581	0.392023	0.590025	0.984912	0.269094	3.7	3.49482	3.82543	3.36641	4.1977	0.371949
75-25	3.5	2.49438	4.3201	4.43741	2.84183	0.998928		0.7	0.934439	0.658471	0.539691	0.685737	0.165836	4.1	5.23748	4.07697	3.34659	3.80546	0.805745
50-50	3.4	0.0901981	4.5104	4.61702	4.45325	2.21938		0.8	0.713972	0.983863	0.954006	0.694646	0.15347	3.9	4.16308	3.75952	3.30633	4.51284	0.520238
75U+25M	3.3	3.38319	2.37108	4.26947	3.05709	0.788492		0.7	0.878439	0.634173	0.734989	0.402574	0.200207	4.3	3.81686	3.91626	5.79394	3.50617	1.03855
%Ndfu (%)
100-0	5.6	6.15171	5.81159	5.14608	5.12249	0.508638		1.6	1.67892	2.03793	1.75342	0.803662	0.532833	5	3.76036	5.62723	5.69559	4.8126	0.903026
75-25	4.5	4.76704	4.31177	4.45945	4.35866	0.204698		1.8	2.36674	1.68964	1.27028	2.04591	0.471523	6.3	7.24239	5.65571	5.11643	7.34269	1.12325
50-50	3.7	3.62161	3.75629	3.23501	4.03073	0.331058		1.5	1.46254	1.52054	1.48892	1.69031	0.102598	7	9.34509	4.36573	5.88235	8.56055	2.31785
75U+25M	6	5.34962	4.60937	5	5.0892	0.306704		1	0.922124	0.53263	1.25049	1.19128	0.327187	4.6	4.99127	4.90725	3.08606	5.59398	1.08313

## Sheet: enzyme and PLFA
Treatment	β-glucosidase	β-cellobiosidase	β-xylosidase	N-acetyl-β-glucosaminidase	Urease	Amino-peptidase	Phenol oxidase	Catalase			Treatment	Total PLFA (nmol)	%Bacteria	G+ : G-	%Fungi	%Actinomycetes
Mean value											Mean value
CK	99.7137	20.7228	26.1835	7.11801	8.9224	389.582	4.14934	4.39088			CK	19.5536	46.6002	0.538679	14.1925	11.3134
100-0	158.388	41.1205	49.813	16.1313	11.8852	415.887	2.28233	1.78408			100-0	29.4927	48.0482	0.698646	14.937	9.62701
75-25	144.346	34.9052	47.4895	13.6385	12.342	454.029	2.50676	1.9943			75-25	29.3851	50.0983	0.688865	14.9762	9.85322
50-50	148.204	38.02	47.0584	15.0181	12.5351	445.459	2.36312	1.82514			50-50	28.1217	48.8397	0.589361	15.2207	10.3926
75U+25M	134.013	33.9518	44.4505	13.8371	13.4669	367.115	2.54714	2.22105			75U+25M	28.2639	45.8442	0.721521	14.7138	9.67456
Replicates											Replicates
CK	98.4352	21.6835	27.6051	8.88105	7.82911	334.907	8.19766	8.67806			CK	20.4132	47.2698	0.595523	13.9832	11.3134
CK	93.5745	20.9783	21.9478	7.03255	11.7297	421.319	3.2381	4.67403			CK	18.8032	45.1502	0.490897	13.9777	11.2456
CK	106.128	19.9997	27.631	6.35458	7.71595	446.561	2.28841	1.86211			CK	19.4444	47.3805	0.529617	14.6167	11.3812
CK	100.717	20.2297	27.5501	6.20387	8.41486	355.541	2.87321	2.34931			100-0	31.0565	50.3903	0.650442	14.463	9.74772
100-0	146.271	35.8469	49.6109	13.0906	9.99239	431.93	2.5508	2.28096			100-0	33.9509	40.6903	1.0121	11.6535	8.6
100-0	144.035	36.0013	43.1742	14.6945	11.5167	502.214	2.40905	1.76801			100-0	30.8385	49.5381	0.692614	14.707	8.55479
100-0	168.265	40.7727	50.9283	15.5976	12.0092	418.126	2.70554	2.20532			100-0	26.0915	47.2694	0.564173	15.8956	10.7026
100-0	126.486	36.0705	39.6479	13.0428	13.873	414.996	2.31623	1.72213			100-0	28.6675	47.7289	0.575981	15.4889	10.3043
100-0	196.607	54.7272	56.6061	17.0301	11.9027	391.1	2.02828	1.54836			100-0	26.3515	52.6721	0.696567	17.4139	9.85268
100-0	157.204	42.9183	56.922	18.4768	13.021	420.827	1.95909	1.51842			75-25	31.9541	51.8887	0.688708	16.976	9.7486
100-0	167.248	39.5912	50.5519	18.5334	9.55971	371.42	2.15256	1.6715			75-25	29.2557	50.462	0.770899	14.2606	9.9578
100-0	160.991	43.0355	51.0629	18.5844	13.2073	376.487	2.13712	1.55796			75-25	34.5614	50.7241	0.675044	14.5548	9.94924
75-25	167.552	37.5143	52.0022	12.8984	11.3569	531.791	2.15199	1.53334			75-25	25.6921	50.3807	0.711952	14.6018	9.85322
75-25	141	37.3535	45.2832	15.5419	12.0891	446.691	2.14521	1.62462			75-25	26.8101	50.3881	0.679012	14.6055	9.59767
75-25	148.031	39.9501	52.276	13.913	12.1357	470.234	5.1245	4.67305			75-25	28.037	46.7464	0.607574	14.8583	10.0128
75-25	166.297	36.0238	51.2384	13.0249	12.1091	469.073	2.10041	1.64138			50-50	30.1141	48.9425	0.629745	14.971	10.3926
75-25	144.828	33.7809	45.8845	13.1072	12.9677	447.577	1.94565	1.31123			50-50	25.7817	49.7688	0.684219	14.7987	10.3926
75-25	112.863	30.6248	44.121	13.053	12.7547	389.003	2.04768	1.57324			50-50	33.7778	49.338	0.528653	16.2945	10.3205
75-25	129.466	31.8049	43.8944	13.9852	12.2688	431.775	2.30111	1.85185			50-50	25.1831	47.4086	0.561109	14.6997	10.1756
75-25	144.731	32.1892	45.2163	13.584	13.0542	446.088	2.23749	1.74568			50-50	25.7517	48.7405	0.54308	15.3398	10.6818
50-50	160.377	41.5478	49.8376	15.7937	12.7747	409.041	2.39151	1.90387			50-50	28.1217	48.8397	0.589361	15.2207	10.3926
50-50	170.855	45.2098	58.6497	15.5012	14.3256	460.018	2.13604	1.67305			75U+25M	28.5102	39.606	0.954152	14.8166	9.93012
50-50	141.149	39.6008	46.1839	15.7736	11.703	479.716	2.18637	1.72332			75U+25M	31.2759	48.3146	0.728194	15.4039	9.86396
50-50	136.735	36.9258	55.9995	17.0394	13.2539	477.278	2.17549	1.70547			75U+25M	22.4678	48.0633	0.571147	15.8901	10.3754
50-50	166.067	34.783	42.5317	14.542	11.0441	457.09	2.85048	2.16395			75U+25M	28.0079	50.9083	0.779184	14.6255	9.86222
50-50	126.409	34.9466	40.7371	14.2051	12.9877	425.539	2.41095	1.84406			75U+25M	32.2854	37.7457	0.601522	12.3952	8.0838
50-50	139.553	35.6286	41.0861	14.4558	11.1106	447.836	2.53308	1.89763			75U+25M	27.036	50.4272	0.694929	15.1513	9.93182
50-50	144.483	35.5178	41.4417	12.8342	13.0809	407.159	2.22106	1.68978
75U+25M	124.813	33.9875	36.5304	12.5654	13.3005	380.554	2.41613	2.13407
75U+25M	146.82	35.2227	45.8019	15.044	13.0942	373.26	2.50171	2.14959
75U+25M	130.887	29.4707	47.1157	14.1116	14.2058	398.753	2.75294	2.46453
75U+25M	128.467	35.6745	44.9436	13.9332	13.7465	405.185	2.60505	2.41533
75U+25M	142.552	38.2773	42.4667	15.8047	13.1807	327.877	2.49271	2.178
75U+25M	120.337	30.169	43.6955	11.9681	12.9345	337.755	2.53456	2.22171
75U+25M	145.065	37.2504	43.7456	13.626	13.5135	351.123	2.39201	1.91255
75U+25M	133.16	31.5621	51.3046	13.6437	13.7598	362.414	2.68204	2.29263

## Sheet: N fate
Treatment	After-dormancy stage of wheat						Heading stage of wheat						Maturity stage of wheat						Maturity stage of maize
	Maize residue			Urea			Maize residue			Urea			Maize residue			Urea			Maize residue			Urea
	Recovery efficiency (%)	Residual rate (%)	Loss rate (%)	Recovery efficiency (%)	Residual rate (%)	Loss rate (%)	Recovery efficiency (%)	Residual rate (%)	Loss rate (%)	Recovery efficiency (%)	Residual rate (%)	Loss rate (%)	Recovery efficiency (%)	Residual rate (%)	Loss rate (%)	Recovery efficiency (%)	Residual rate (%)	Loss rate (%)	Recovery efficiency (%)	Residual rate (%)	Loss rate (%)	Recovery efficiency (%)	Residual rate (%)	Loss rate (%)
Mean value
100-0	4.74	79.85	15.4049	9.74	76.79	13.464	17.13	64.9	18	31.33	46.26	22.4087	18.08	50.0575	31.8594	34.67	30.526	34.8004	3.09	29.3638	17.6024	2.46	18.8167	9.24548
75-25	4.31	82.05	13.6417	7.28	78.52	14.2008	14.99	66.73	18.2743	35.35	37.62	27.0277	17.09	41.3185	41.5943	36.85	25.8678	37.282	4.17	28.1337	9.01055	3.53	18.5124	3.82286
50-50	4.34	88.22	7.44142	4.6	86.53	8.86617	13.47	68.54	17.9812	38.91	39.44	21.6434	16.22	56.3366	27.4468	39.55	21.8121	38.6391	4.68	30.118	21.5341	3.41	17.4872	0.916501
75U+25M	4.42	82.35	13.229	11.07	62.61	26.3101	15.26	52.11	32.6348	31.97	36.4	31.631	16.15	39.7693	44.0833	32.61	34	33.39	4.53	29.4648	9.78524	3.11	19.74	11.15
Replicate
After-dormancy stage of wheat
Trearment	Maize residue			Urea
	Recovery efficiency (%)	Residual rate (%)	Loss rate (%)	Recovery efficiency (%)	Residual rate (%)	Loss rate (%)
100-0	4.90138	72.6587	22.4399	14.1199	76.791	9.08912
100-0	4.58114	87.0489	8.36993	5.37002	76.791	17.839
75-25	3.1768	81.6435	15.1797	6.59956	81.7836	11.6169
75-25	5.43824	82.4581	12.1037	7.96575	75.2494	16.7848
50-50	4.67023	88.2221	7.10762	4.7784	89.0319	6.18966
50-50	4.00264	88.2221	7.77521	4.42421	84.0331	11.5427
75U+25M	3.7797	83.1793	13.041	12.2452	65.3032	22.4516
75U+25M	5.0611	81.5219	13.417	9.90361	59.9277	30.1687
Heading stage of wheat
Trearment	Maize residue			Urea
	Recovery efficiency (%)	Residual rate (%)	Loss rate (%)	Recovery efficiency (%)	Residual rate (%)	Loss rate (%)
100-0	17.2125	68.9379	13.8496	31.0985	45.915	22.9865
100-0	17.0453	66.1622	16.7925	31.558	46.6112	21.8308
75-25	15.6415	66.7337	17.6248	34.5488	31.6751	33.7761
75-25	14.3426	66.7337	18.9237	36.1546	43.566	20.2794
50-50	15.2312	72.6057	12.1632	41.0478	41.1788	17.7735
50-50	11.7164	64.4843	23.7993	36.7794	37.7072	25.5134
75U+25M	14.5566	52.1081	33.3354	34.2686	36.3966	29.3347
75U+25M	15.9576	52.1081	31.9343	29.6762	36.3966	33.9272
Maturity stage of wheat
Trearment	Maize residue			Urea
	Recovery efficiency (%)	Residual rate (%)	Loss rate (%)	Recovery efficiency (%)	Residual rate (%)	Loss rate (%)
100-0	20.1048	45.575	34.3201	33.1495	31.6813	35.1692
100-0	16.6713	44.2839	39.0447	32.5995	31.0339	36.3666
100-0	15.082	54.9702	29.9478	38.481	26.5023	35.0167
100-0	20.474	55.4009	24.125	34.4646	32.8864	32.649
75-25	18.1152	35	46.8848	41.3494	27.7918	30.8588
75-25	17.0872	44.6633	38.2495	37.609	25.0514	37.3396
75-25	17.8534	50.6106	31.536	33.5401	26.1324	40.3275
75-25	15.2931	35	49.7069	34.9024	24.4957	40.6019
50-50	15.3638	64.9924	19.6438	38.7553	23.6129	37.6318
50-50	14.0941	56.3366	29.5693	40.2851	20.1713	39.5437
50-50	16.9475	54.0181	29.0344	38.7484	21.5775	39.6741
50-50	18.461	49.9994	31.5396	40.4063	21.8868	37.7069
75U+25M	17.024	35	47.976	29.9945	53.4249	16.5806
75U+25M	13.14	35.7232	51.1369	31.339	45.4177	23.2433
75U+25M	18.3189	50	31.6811	32.2926	69.9113	-2.20383
75U+25M	16.1066	38.3542	45.5391	36.8207	45.3957	17.7837
Maturity stage of maize
Trearment	Maize residue			Urea
	Recovery efficiency (%)	Residual rate (%)	Loss rate (%)	Recovery efficiency (%)	Residual rate (%)	Loss rate (%)
100-0	2.85645	29.8631	12.8555	2.40361	17.4754	11.8023
100-0	3.8279	28.4396	12.0164	2.53244	19.1429	9.35858
100-0	2.91337	28.8925	23.1643	2.61354	20.1614	3.72744
100-0	2.76741	30.26	22.3735	2.30579	18.487	12.0936
75-25	3.9833	27.7379	3.27882	3.61753	18.0557	6.11861
75-25	3.61438	26.4469	14.602	3.53527	18.0794	3.43671
75-25	4.33513	29.9801	16.2954	3.07795	18.9878	4.06659
75-25	4.76388	28.3701	1.86607	3.89961	18.9266	1.66951
50-50	4.74593	30.9111	29.3353	3.65379	18.6201	1.33903
50-50	5.23774	30.6404	20.4585	2.83601	16.9836	0.351673
50-50	4.46908	29.6892	19.8598	3.32455	17.0001	1.25289
50-50	4.28522	29.2313	16.4829	3.81939	17.345	0.722414
75U+25M	4.42164	29.4839	1.09448	2.56759	16.4158	34.4416
75U+25M	4.65865	30.4166	0.647962	3.2602	14.3982	27.7593
75U+25M	4.80783	28.9712	16.221	3.49743	14.3675	52.0464
75U+25M	4.2417	28.9877	5.1248	3.12777	14.0399	28.228
